# Supplementary material for: The circadian clock components BMAL1 and REV-ERBα regulate flavivirus replication
Source: Nat Commun. 2019 Jan 22;10:377. doi: 10.1038/s41467-019-08299-7 (PMC6343007; doi:10.1038/s41467-019-08299-7)
Supplement: Supplementary file 3 — Supplementary Data 1 [file 41467_2019_8299_MOESM3_ESM.xlsx]

## Sheet: Upregulated genes
Gene Symbol	GenBank accession no.	logFC	Adj.P.Val
PCAT4	NR_026555	3.82876	7.01e-16
PHGR1	NM_001145643	3.26523	5.67e-15
TFF3	NM_003226	3.23671	7.01e-16
PI3	NM_002638	3.21294	7.01e-16
NPC1L1	NM_013389	2.97862	2.1e-13
HSPG2	NM_001291860	2.92582	1.01e-14
ERP27	NM_152321	2.80074	2.61e-13
ACE2	NM_021804	2.66744	3.11e-13
CA4	NM_000717	2.64553	4.89e-13
MAP1B	NM_005909	2.61412	1.59e-08
NPDC1	NM_015392	2.61033	1.82e-11
LAD1	NM_005558	2.59661	3.65e-14
CYP2B6	NM_000767	2.54912	5.91e-13
FJX1	NM_014344	2.48322	1.24e-13
EDN1	NM_001955	2.47025	2.8e-12
PRKAR2B	NM_002736	2.46373	1.26e-09
PPP2R2B	NM_001271948	2.37891	1.69e-10
FGD3	NM_033086	2.3759	2.59e-10
SRGAP2B	NM_001271870	2.35972	5.27e-09
PHF8	NM_015107	2.33162	1.68e-08
SNORD67	NR_003056	2.29209	2.01e-07
TET2	NM_001127208	2.25304	1.34e-10
ARGLU1	NM_018011	2.2339	5.49e-10
RAB37	NM_175738	2.22423	5.2e-05
FKBP1	NM_021939	2.21448	2.4e-08
ZFP36L2	NM_006887	2.17685	4.03e-10
FGD4	NM_139241	2.16639	2.13e-10
TUBB3	NM_006086	2.15948	3.6e-11
PPME1	NM_016147	2.1389	1.24e-09
GNAZ	NM_002073	2.13666	2.69e-12
TM4SF1	NM_014220	2.12086	7.41e-10
BRD3	NM_007371	2.1199	9.79e-09
XLOC_l2_2171	TCONS_l2_00003844	2.10894	2.68e-10
SPTLC3	NM_018327	2.10678	3.99e-08
TTN	NM_133378	2.10377	9.85e-10
CBX5	NM_012117	2.07262	5.85e-11
PDGFA	NM_002607	2.06553	1.33e-10
RIBC2	NM_015653	2.06483	2.4e-12
HP1BP3	NM_016287	2.04344	1.11e-08
UTRN	NM_007124	2.03875	1.3e-07
GPR125	NM_145290	2.0256	1e-08
CTSE	NM_001910	2.02513	6.39e-11
PIEZO2	NM_022068	2.01263	1.25e-08
NAA16	NM_024561	2.00281	6.55e-06
DPYSL3	NM_001387	1.98939	4.99e-12
PAK7	NM_020341	1.97239	2.39e-11
KIF5C	NM_004522	1.96065	2.37e-12
HOXC12	NM_173860	1.95569	1.04e-08
PTRF	NM_012232	1.95451	1.81e-09
DMTF1	NR_024549	1.93035	4.87e-09
KHSRP	NM_003685	1.92175	6.7e-09
CES1	NM_001025195	1.91689	4.15e-11
TIMP2	NM_003255	1.91618	2.79e-10
STX2	NM_001980	1.90871	6.1e-09
CYB5R2	NM_016229	1.90413	6.54e-10
TRABD2A	NM_001277053	1.90169	2.89e-10
SMG1	NM_015092	1.89278	7.59e-09
PTPN14	NM_005401	1.89174	1e-08
KIZ	NM_001163023	1.88435	6.5e-10
MDK	NM_001012334	1.88268	8.6e-07
CLSPN	NM_022111	1.88089	7.47e-09
SRSF11	NM_004768	1.87539	1.87e-08
CPT1A	NM_001031847	1.87275	1.33e-10
MLLT4	NM_001207008	1.8688	1.24e-09
DPYSL5	NM_020134	1.86569	2.56e-11
CLRN3	NM_152311	1.85982	3.92e-10
DACT2	NM_214462	1.85276	3.63e-05
WNK2	NM_006648	1.85081	2.56e-11
MAST4	NM_001164664	1.84361	1.28e-11
OSBPL1	NM_017784	1.82528	5.41e-09
HOXC-AS1	NR_047504	1.81814	2.45e-09
NPPB	NM_002521	1.81713	1.22e-09
TPM4	NM_003290	1.81553	4.96e-05
NIPAL1	NM_207330	1.81526	7.33e-08
TCF7L2	ENST00000349937	1.81377	6.54e-07
GATA2	NM_001145661	1.81338	1.86e-08
NPNT	NM_001033047	1.80985	9.57e-10
EDN1	NM_001955	1.80223	4.55e-09
SNORD97	NR_004403	1.79609	1.08e-05
PALM3	NM_001145028	1.77857	3.65e-10
SBK1	NM_001024401	1.77855	1.21e-10
KRAS	NM_004985	1.77505	1.65e-07
ZNF71	NM_021216	1.77339	5.19e-09
SFN	NM_006142	1.77089	4.49e-11
GABRB1	NM_000812	1.75541	1.34e-10
CTSZ	NM_001336	1.74923	0.00782038
FAM177A1	NM_001079519	1.74861	1.24e-08
ABCB1	NM_000927	1.74755	2.7e-08
TBL1XR1	NM_024665	1.74538	6.16e-09
KRBOX1	NM_001205272	1.73742	4.51e-09
CITED4	NM_133467	1.73418	7.89e-11
P3H4	NM_006455	1.73108	3.14e-10
GHRLOS	NR_073566	1.72635	7.24e-07
ISX	ENST00000404699	1.72634	1.54e-08
SNX27	NM_030918	1.7258	7.47e-09
AFF1	NM_005935	1.72207	9.38e-08
DLK1	NM_003836	-3.45545	2.96e-15
MT1E	NM_175617	-3.39306	7.01e-16
MT1M	NM_176870	-3.30428	1.01e-14
CD38	NM_001775	-3.10187	2.01e-15
RANBP3L	NM_001161429	-3.09586	1.66e-14
MT1F	NM_005949	-3.08758	1.03e-15
MT2A	NM_005953	-2.90825	6.98e-14

## Sheet: Downregulated genes
Gene Symbol	GenBank accesion no.	logFC	Adj.P.Val
DLK1	NM_003836	-3.45545	2.96e-15
MT1E	NM_175617	-3.39306	7.01e-16
MT1M	NM_176870	-3.30428	1.01e-14
CD38	NM_001775	-3.10187	2.01e-15
RANBP3L	NM_001161429	-3.09586	1.66e-14
MT1F	NM_005949	-3.08758	1.03e-15
MT2A	NM_005953	-2.90825	6.98e-14
DLK1	NM_003836	-2.8628	2.39e-11
LDHB	NM_002300	-2.83633	4.34e-13
BTAF1	NM_003972	-2.79963	1.8e-10
PRDX3	NM_006793	-2.78428	4.7e-10
INPP1	NM_002194	-2.75811	9.54e-13
TPD52L1	NM_001003395	-2.69806	3.88e-14
PPP1CC	NM_002710	-2.676	2.8e-12
CYCS	NM_018947	-2.63001	8.03e-12
CD164	NM_006016	-2.59497	9.37e-09
SPX	ENST00000256969	-2.5589	2.06e-12
DHX15	NM_001358	-2.5521	4.15e-11
PGAM1	NM_002629	-2.51533	2.61e-09
DDX21	NM_001256910	-2.51375	1.48e-10
HLF	NM_002126	-2.51037	5.06e-12
HOXB6	NM_018952	-2.47575	1.1e-10
LAPTM4B	NM_018407	-2.4686	4.67e-11
NCKAP1	NM_205842	-2.46765	2.5e-09
CRYZ	NM_001130042	-2.44614	1.66e-10
LDHA	NM_005566	-2.43423	7.12e-11
MT1B	NM_005947	-2.43204	3.65e-14
A2M	NM_000014	-2.41475	3.81e-12
ZNF664	NM_152437	-2.4105	1.45e-09
GUCY1A3	NM_000856	-2.39755	4.89e-13
HP	NM_005143	-2.39274	1.07e-12
STEAP1	NM_012449	-2.39205	4.01e-12
TRAM1	NM_014294	-2.39048	1.26e-10
PPFIA1	NM_003626	-2.37309	2.28e-10
RRM2	NM_001034	-2.37087	4.33e-09
DENND1B	NM_001195215	-2.35599	2.47e-10
MT1L	NR_001447	-2.34485	2.35e-11
CPS1	NM_001875	-2.33612	5.91e-13
LANCL1	NM_006055	-2.3153	9.32e-11
LGI2	NM_018176	-2.27553	1.96e-08
ARNTL	NM_001030273	-2.26703	9.82e-13
DNAJB9	NM_012328	-2.25389	5.64e-13
TOP2A	NM_001067	-2.24712	1.01e-10
CLIC4	NM_013943	-2.23918	3.06e-08
PGC	NM_002630	-2.22738	1.01e-10
EEF1A1	NM_001402	-2.21749	1.21e-09
PEG1	NM_001040152	-2.20206	0.00017197
HPGD	NM_000860	-2.19708	1.01e-09
ATF1	NM_005171	-2.19337	3.62e-10
FAM96A	NM_001014812	-2.18624	4.84e-12
HIGD1A	NM_001099668	-2.17958	4.27e-09
CDA	NM_001785	-2.17877	4.2e-13
ATP5B	NM_001686	-2.15523	2.21e-10
UBE2E3	NM_006357	-2.15381	7.99e-10
SLC6A14	NM_007231	-2.15249	8.79e-11
MTPN	NM_145808	-2.1515	9.32e-10
GJA1	NM_000165	-2.14874	3.64e-10
SMPDL3B	NM_001009568	-2.1454	7.63e-08
FUT3	NM_000149	-2.13715	7.53e-11
SLC35G1	NM_153226	-2.13659	6.85e-09
AKR1C1	NM_001353	-2.13552	2.72e-11
RDX	NM_002906	-2.12573	9.37e-09
SNX3	NM_003795	-2.12414	4.99e-12
DPYD	NM_000110	-2.10362	2.18e-09
CSF3R	NM_156039	-2.10275	4.99e-12
SLC3A9	NM_006345	-2.10103	2.16e-10
PDLIM3	NM_014476	-2.09056	5.47e-11
LYPLA1	NM_006330	-2.08944	3.45e-10
SMPD3	NM_018667	-2.07295	2.94e-08
COTL1	NM_021149	-2.06654	9.85e-10
ARHGAP18	NM_033515	-2.06342	8.38e-11
SERINC3	NM_198941	-2.06126	2.01e-11
NR2F2	NM_021005	-2.05801	9.76e-12
TNPO1	NM_002270	-2.0445	9.9e-11
FBXO22	NM_012170	-2.04349	1.63e-12
AHCY	NM_000687	-2.0323	7.81e-09
SELT	NM_016275	-2.0276	3.21e-08
RNF6	NM_005977	-2.0254	1.99e-09
HPR	NM_020995	-2.01922	2.4e-12
CD32	NM_014880	-2.0151	3.29e-11
UBE2L6	NM_198183	-2.01456	4.15e-11
STOML2	NM_013442	-2.01417	5.42e-12
TACC1	NM_006283	-2.01293	4.18e-10
RPL5	NM_000969	-2.01274	2.93e-10
PCNP	NM_020357	-2.00745	2.04e-10
CNIH1	NM_005776	-2.00408	9.22e-11
ARHGAP5	NM_001030055	-1.99768	1.29e-08
AIDA	NM_022831	-1.99363	4.7e-10
PAH	NM_000277	-1.97365	8.58e-10
IL17RB	NM_018725	-1.97225	1.69e-10
LRRC58	NM_001099678	-1.97045	1.17e-06
ROR1	NM_005012	-1.97044	2.16e-10
SDHC	NM_003001	-1.96943	1.84e-06
SLC35B3	NM_015948	-1.95908	1.61e-08
SDHB	NM_003000	-1.9573	2.57e-09
